# Supplementary material for: Microscopic inflammation in ileocecal specimen does not correspond to a higher anastomotic leakage rate after ileocecal resection in Crohn’s disease
Source: PLoS One. 2021 Mar 4;16(3):e0247796. doi: 10.1371/journal.pone.0247796 (PMC7932166; doi:10.1371/journal.pone.0247796)
Supplement: S1 Data — (XLSX) [file pone.0247796.s001.xlsx]

## Sheet: 2020-12-11_Ileozökalresektion_M
Patient ID	Sex	Age	BMI	ASA_12_vs_34	Emergency prodedure	Leakage	Surgical technique	Hemoglobin	Immunosuppression	Diverting ileostomy	Main surgeon	Any inflammation	Inf. prox. resection margin	Inf. dist. resection margin	Inf. both ends
1604	0	13	14.5	1	0	0	2	12.1	1	0	1	1	2	2	2
1638	1	45	18.4	1	1	0	1	14.5	1	1	1	1	2	2	2
1528	1	20	20.5	1	1	0	2	10.2	1	1	1	1	2	2	2
1717	1	30	30.7	1	0	0	2	14.6	0	0	1	1	2	2	2
1603	1	33	19.1	1	0	0	2	11.2	0	0	2	1	2	2	2
1813	0	34.09	24.2	1	0	1	1	11.7	1	0	2	1	2	2	2
1607	0	38	24.8	1	0	0	2	14	1	0	1	1	2	2	2
1621	1	38	21.6	1	1	0	2	11.8	1	1	1	1	2	2	2
1716	1	45	23.4	1	0	0	2	13.3	1	0	1	1	2	2	2
1926	0	53	29.4	1	0	0	1	14.7	0	0	1	1	2	2	2
1642	1	58	22.7	1	0	0	2	13.3	0	0	1	1	2	2	2
1629	0	75	26.8	1	0	0	1	12.7	1	1	1	1	2	2	2
1632	0	77	18.7	1	0	0	2	11.3	1	0	1	1	2	2	2
1918	1	78	20.3	2	0	0	2	13.3	1	0	1	1	2	2	2
1811	1	24.86	20.3	1	0	1	1	12.4	1	0	1	2	1	2	2
1927	1	32	33.7	1	0	0	2	12.5	0	0	2	2	1	2	2
1920	0	43	21.9	1	0	0	2	13.8	0	0	1	2	1	2	2
1834	0	43.27	26.6	1	0	1	2	14.2	0	0	1	2	1	2	2
1816	0	52.46	26.9	1	0	0	2	14.4	0	0	1	2	1	2	2
1914	1	54	27	1	0	0	2	13.5	1	0	2	2	1	2	2
1534	1	75	19.9	1	0	0	2	12.6	1	0	1	2	1	2	2
1633	0	21	19.8	1	0	0	2	14.2	1	1	1	2	2	1	2
1537	0	49	23.7	1	0	0	2	15.1	1	0	1	2	1	1	1
1508	0	53	20.6	1	0	0	2	10	1	0	1	2	1	1	1
1902	0	67	20.2	2	0	0	2	10.2	1	1	1	2	1	1	1
1620	1	19	0	1	0	0	1	11.2	0	0	1	1	2	2	2
1641	1	25	0	1	0	0	1	12.3	0	0	2	1	2	2	2
1619	1	31	0	1	1	0	2	16.1	0	0	2	1	2	2	2
1515	0	64	0	2	0	0	1	11.6	1	0	1	1	2	2	2
1714	1	14	17.2	1	0	1	1	12.1	1	0	1	1	2	2	2
1634	0	18	16.7	1	0	0	1	11.7	0	0	1	1	2	2	2
1532	1	21	14.4	0	0	0	1	10	1	1	1	1	2	2	2
1608	1	21	18.4	1	0	0	1	12.3	1	1	1	1	2	2	2
1609	1	21	18.4	1	1	0	1	12.3	1	1	1	1	2	2	2
1523	0	28	17.6	1	0	0	1	12.8	1	0	1	1	2	2	2
1518	1	36	18.3	1	1	0	3	12	1	1	1	1	2	2	2
1649	1	47	18.4	1	0	0	1	13.2	0	0	2	1	2	2	2
1731	1	56	18.3	1	0	0	1	12.5	0	0	1	1	2	2	2
1908	0	62	15	1	0	0	1	13.2	0	1	1	1	2	2	2
1706	1	15	19.3	1	0	0	3	11.7	1	0	1	1	2	2	2
1612	1	16	18.9	1	0	0	1	13	1	0	1	1	2	2	2
1713	1	16	22.8	1	0	0	3	11.9	0	0	1	1	2	2	2
1544	1	18	22.6	1	0	0	1	9.9	0	0	2	1	2	2	2
1538	0	19	20.2	1	0	0	2	11	1	0	1	1	2	2	2
1710	0	19	19.7	1	1	0	3	12.5	1	1	2	1	2	2	2
1525	1	20	20.5	1	0	1	1	13.5	1	0	1	1	2	2	2
1626	1	20	21.7	1	0	0	1	9.8	1	1	2	1	2	2	2
1704	1	23	22.5	1	0	0	1	13.7	1	1	1	1	2	2	2
1905	0	23	19.44	1	0	0	1	15	1	0	1	1	2	2	2
1836	1	23.17	19.4	1	0	1	1	14.2	1	0	1	1	2	2	2
1526	1	24	19	1	1	0	1	11.8	1	0	1	1	2	2	2
1630	1	24	19.8	1	0	0	1	9.4	1	0	1	1	2	2	2
1719	1	24	33.2	1	0	0	1	12.2	0	1	1	1	2	2	2
1519	1	25	22.6	1	0	0	1	12	1	0	1	1	2	2	2
1506	1	26	22	1	1	0	3	12.6	1	0	1	1	2	2	2
1645	0	26	28.7	1	1	0	3	11.3	0	0	1	1	2	2	2
1646	1	26	20.8	1	0	0	1	10.8	0	1	1	1	2	2	2
1726	0	29	20.2	1	0	0	1	14.6	0	0	1	1	2	2	2
1822	0	30.37	22.8	1	0	1	1	9.9	1	0	1	1	2	2	2
1647	1	31	19.6	1	0	0	1	12	1	0	2	1	2	2	2
1728	1	31	22.9	1	0	0	3	12.4	1	0	2	1	2	2	2
1827	0	32.38	20.7	1	0	0	1	13	0	0	1	1	2	2	2
1705	1	33	19.1	1	0	0	1	11.4	1	0	1	1	2	2	2
1732	0	33	20	1	0	1	3	14.5	0	0	1	1	2	2	2
1610	0	34	20.9	1	0	0	3	13.6	0	0	1	1	2	2	2
1923	0	34	21.3	1	0	0	3	13.5	0	1	1	1	2	2	2
1513	0	36	47	1	0	0	1	11.5	0	0	1	1	2	2	2
1615	0	36	24.3	1	1	0	2	13.1	1	1	1	1	2	2	2
1631	1	36	29.1	1	0	0	1	12.8	1	0	2	1	2	2	2
1650	1	36	34.6	1	0	0	1	10.8	1	0	2	1	2	2	2
1720	0	36	20.1	1	0	0	3	13.8	1	0	1	1	2	2	2
1505	1	37	24.6	1	0	0	1	10.2	1	0	1	1	2	2	2
1826	1	37.62	22.3	1	0	0	1	11.4	1	0	2	1	2	2	2
1627	1	38	22.1	1	0	0	1	11.9	1	0	1	1	2	2	2
1721	0	39	20.9	1	0	0	2	14.4	0	1	2	1	2	2	2
1821	0	40.86	21.1	1	0	0	3	12.8	1	0	1	1	2	2	2
1711	1	42	26.1	1	0	1	1	13.3	0	0	1	1	2	2	2
1613	0	43	21.8	1	1	0	2	11.3	1	0	1	1	2	2	2
1546	0	45	22	1	1	0	1	10.1	1	0	1	1	2	2	2
1545	0	47	22.4	1	0	0	1	15.6	1	0	2	1	2	2	2
1616	0	48	19.7	1	0	0	1	14.4	0	0	1	1	2	2	2
1639	0	48	28.7	1	0	0	3	11.4	1	1	1	1	2	2	2
1703	1	52	20	1	0	0	1	11.6	0	0	1	1	2	2	2
1727	0	52	31.5	1	0	0	3	12.9	0	0	2	1	2	2	2
1820	1	53.43	30.4	2	0	0	1	13.8	1	1	1	1	2	2	2
1724	0	56	25.9	1	0	0	1	16.1	1	0	1	1	2	2	2
1825	0	56.06	22.7	2	0	0	2	16.7	1	1	2	1	2	2	2
1533	1	57	22	1	1	0	2	15.6	1	0	2	1	2	2	2
1624	1	57	26.4	1	0	0	1	15.3	1	0	1	1	2	2	2
1540	1	58	22.6	0	0	0	1	8	1	1	1	1	2	2	2
1839	1	60.73	28	2	0	1	1	11.8	0	0	1	1	2	2	2
1729	1	66	22.8	1	0	0	1	10.8	0	1	1	1	2	2	2
1606	1	71	25.7	0	1	0	2	14.1	0	0	1	1	2	2	2
1648	1	72	21	1	1	0	2	11.7	0	0	1	1	2	2	2
1725	0	75	25.4	1	0	0	1	11.6	1	0	1	1	2	2	2
1925	1	66	0	1	0	0	1	14.3	0	0	1	2	1	2	2
1815	0	16.55	17.1	1	1	1	2	13.5	0	0	1	2	1	2	2
1824	1	26.29	22.4	1	0	1	2	14.3	0	1	2	2	1	2	2
1911	1	27	18	1	0	0	1	12.2	0	1	2	2	1	2	2
1723	1	29	17.1	1	0	0	1	11.5	0	0	1	2	1	2	2
1644	1	48	18.4	1	0	1	1	13.5	0	0	2	2	1	2	2
1635	0	19	18.8	1	1	0	3	13.3	1	1	1	2	1	2	2
1509	1	26	21.8	1	1	0	2	10	1	1	1	2	1	2	2
1611	1	28	22.1	1	1	0	2	14.8	0	1	1	2	1	2	2
1614	1	29	23.9	1	0	0	3	14	0	0	1	2	1	2	2
1814	1	29.98	21.2	1	0	0	1	10.7	1	0	1	2	1	2	2
1543	0	30	19.5	1	1	0	1	13.5	1	0	1	2	1	2	2
1819	1	34.46	29.7	1	0	0	3	12.7	1	0	1	2	1	2	2
1912	0	37	24	1	0	0	1	8.8	1	0	1	2	1	2	2
1904	0	44	33	1	0	0	1	15.7	1	0	1	2	1	2	2
1503	1	48	20.4	1	0	0	3	13.3	1	1	2	2	1	2	2
1541	0	49	23.4	1	0	1	2	13.8	1	1	1	2	1	2	2
1643	0	51	30.5	1	0	0	1	12.3	0	0	1	2	1	2	2
1838	0	52	21.4	1	0	0	1	16	1	0	1	2	1	2	2
1817	0	52.21	20.8	1	0	0	2	11.7	0	0	1	2	1	2	2
1901	1	56	23.8	2	0	0	1	11.2	1	0	1	2	1	2	2
1617	1	63	28.7	1	1	0	2	14.6	1	1	2	2	1	2	2
1623	1	21	23	1	1	0	1	12.3	1	0	1	2	2	1	2
1910	1	32	29	1	1	1	3	9.2	1	1	1	2	2	1	2
1903	0	49	24.7	1	0	0	2	12.2	1	0	1	2	2	1	2
1837	0	17.42	16.2	1	0	1	1	12.3	0	0	1	2	1	1	1
1832	0	19.37	15.6	2	0	0	2	14.7	1	1	1	2	1	1	1
1730	1	20	22.1	1	0	0	1	9	0	1	1	2	1	1	1
1812	1	25.22	20.4	1	0	0	3	11.2	0	0	1	2	1	1	1
1907	0	26	26	1	0	0	1	15.3	0	0	1	2	1	1	1
1712	1	33	21.6	2	0	0	1	11.6	1	1	1	2	1	1	1
1651	1	36	24.6	1	0	1	1	15	1	1	2	2	1	1	1
1521	1	37	27.5	1	1	0	3	11.3	1	1	1	2	1	1	1
1702	0	37	19.1	1	1	0	2	9.8	0	1	1	2	1	1	1
1718	0	37	27.7	1	0	0	3	10.9	1	1	1	2	1	1	1
